# Supplementary material for: The suppression effect of emotional contagion in the COVID-19 pandemic: A multi-layer hybrid modelling and simulation approach
Source: PLoS One. 2021 Jul 28;16(7):e0253579. doi: 10.1371/journal.pone.0253579 (PMC8318274; doi:10.1371/journal.pone.0253579)
Supplement: S1 File — (ZIP) [file pone.0253579.s001.zip]

Archive with 6 entries (6 files):
- Changsha.xlsx
- Guangzhou.xlsx
- London.xlsx
- Nanjing.xlsx
- New York.xlsx
- Zhengzhou.xlsx
