# Supplementary material for: The suppression effect of emotional contagion in the COVID-19 pandemic: A multi-layer hybrid modelling and simulation approach
Source: PLoS One. 2021 Jul 28;16(7):e0253579. doi: 10.1371/journal.pone.0253579 (PMC8318274; doi:10.1371/journal.pone.0253579)
Supplement: S1 File — (ZIP) [file pone.0253579.s001.zip › Changsha.xlsx]

## Sheet: Sheet1
Date	Case
2020-01-11	0
2020-01-12	0
2020-01-13	0
2020-01-14	0
2020-01-15	0
2020-01-16	0
2020-01-17	0
2020-01-18	0
2020-01-19	0
2020-01-20	0
2020-01-21	1
2020-01-22	4
2020-01-23	8
2020-01-24	8
2020-01-25	18
2020-01-26	22
2020-01-27	24
2020-01-28	46
2020-01-29	57
2020-01-30	68
2020-01-31	86
2020-02-01	112
2020-02-02	125
2020-02-03	148
2020-02-04	164
2020-02-05	179
2020-02-06	190
2020-02-07	196
2020-02-08	205
2020-02-09	213
2020-02-10	219
2020-02-11	223
2020-02-12	228
2020-02-13	238
2020-02-14	241
2020-02-15	241
2020-02-16	241
2020-02-17	241
2020-02-18	241
2020-02-19	242
2020-02-20	242
2020-02-21	242
2020-02-22	242
2020-02-23	242
2020-02-24	242
2020-02-25	242
2020-02-26	242
2020-02-27	242
2020-02-28	242
2020-02-29	242
2020-03-01	242
2020-03-02	242
2020-03-03	242
2020-03-04	242
2020-03-05	242
2020-03-06	242
2020-03-07	242
2020-03-08	242
2020-03-09	242
2020-03-10	242
2020-03-11	242
2020-03-12	242
2020-03-13	242
2020-03-14	242
2020-03-15	242
2020-03-16	242
2020-03-17	242
2020-03-18	242
2020-03-19	242
2020-03-20	242
2020-03-21	242
2020-03-22	242
2020-03-23	242
2020-03-24	242
2020-03-25	242
2020-03-26	242
2020-03-27	242
2020-03-28	242
2020-03-29	242
2020-03-30	242
2020-03-31	242
2020-04-01	242
2020-04-02	242
2020-04-03	242
2020-04-04	242
2020-04-05	242
2020-04-06	242
2020-04-07	242
2020-04-08	242
2020-04-09	242
2020-04-10	242
2020-04-11	242
2020-04-12	242
2020-04-13	242
2020-04-14	242
2020-04-15	242
2020-04-16	242
2020-04-17	242
2020-04-18	242
2020-04-19	242
2020-04-20	242
2020-04-21	242
2020-04-22	242
2020-04-23	242
2020-04-24	242
2020-04-25	242
2020-04-26	242
2020-04-27	242
2020-04-28	242
2020-04-29	242
2020-04-30	242
2020-05-01	242
2020-05-02	242
2020-05-03	242
2020-05-04	242
2020-05-05	242
2020-05-06	242
2020-05-07	242
2020-05-08	242
2020-05-09	242
2020-05-10	242
2020-05-11	242
2020-05-12	242
2020-05-13	242
2020-05-14	242
2020-05-15	242
2020-05-16	242
2020-05-17	242
2020-05-18	242
2020-05-19	242
2020-05-20	242
2020-05-21	242
2020-05-22	242
2020-05-23	242
2020-05-24	242
2020-05-25	242
2020-05-26	242
2020-05-27	242
