# Supplementary material for: The suppression effect of emotional contagion in the COVID-19 pandemic: A multi-layer hybrid modelling and simulation approach
Source: PLoS One. 2021 Jul 28;16(7):e0253579. doi: 10.1371/journal.pone.0253579 (PMC8318274; doi:10.1371/journal.pone.0253579)
Supplement: S1 File — (ZIP) [file pone.0253579.s001.zip › Guangzhou.xlsx]

## Sheet: Sheet1
Date	Case
2020-01-11	0
2020-01-12	0
2020-01-13	0
2020-01-14	0
2020-01-15	0
2020-01-16	0
2020-01-17	0
2020-01-18	0
2020-01-19	0
2020-01-20	0
2020-01-21	2
2020-01-22	5
2020-01-23	7
2020-01-24	14
2020-01-25	14
2020-01-26	39
2020-01-27	51
2020-01-28	63
2020-01-29	79
2020-01-30	106
2020-01-31	137
2020-02-01	175
2020-02-02	189
2020-02-03	216
2020-02-04	237
2020-02-05	255
2020-02-06	284
2020-02-07	298
2020-02-08	304
2020-02-09	313
2020-02-10	317
2020-02-11	323
2020-02-12	327
2020-02-13	328
2020-02-14	335
2020-02-15	338
2020-02-16	339
2020-02-17	339
2020-02-18	339
2020-02-19	339
2020-02-20	339
2020-02-21	343
2020-02-22	345
2020-02-23	345
2020-02-24	346
2020-02-25	346
2020-02-26	346
2020-02-27	346
2020-02-28	346
2020-02-29	346
2020-03-01	346
2020-03-02	346
2020-03-03	346
2020-03-04	346
2020-03-05	347
2020-03-06	347
2020-03-07	347
2020-03-08	347
2020-03-09	347
2020-03-10	347
2020-03-11	347
2020-03-12	347
2020-03-13	347
2020-03-14	347
2020-03-15	348
2020-03-16	351
2020-03-17	354
2020-03-18	359
2020-03-19	364
2020-03-20	366
2020-03-21	369
2020-03-22	372
2020-03-23	384
2020-03-24	388
2020-03-25	397
2020-03-26	406
2020-03-27	414
2020-03-28	420
2020-03-29	427
2020-03-30	431
2020-03-31	440
2020-04-01	446
2020-04-02	451
2020-04-03	451
2020-04-04	456
2020-04-05	463
2020-04-06	463
2020-04-07	464
2020-04-08	467
2020-04-09	471
2020-04-10	475
2020-04-11	479
2020-04-12	482
2020-04-13	488
2020-04-14	490
2020-04-15	494
2020-04-16	499
2020-04-17	499
2020-04-18	499
2020-04-19	500
2020-04-20	500
2020-04-21	500
2020-04-22	501
2020-04-23	502
2020-04-24	502
2020-04-25	503
2020-04-26	504
2020-04-27	504
2020-04-28	504
2020-04-29	504
2020-04-30	504
2020-05-01	504
2020-05-02	504
2020-05-03	504
2020-05-04	504
2020-05-05	504
2020-05-06	505
2020-05-07	505
2020-05-08	505
2020-05-09	505
2020-05-10	505
2020-05-11	505
2020-05-12	505
2020-05-13	505
2020-05-14	505
2020-05-15	505
2020-05-16	506
2020-05-17	506
2020-05-18	506
2020-05-19	506
2020-05-20	507
2020-05-21	507
2020-05-22	507
2020-05-23	508
2020-05-24	508
2020-05-25	508
2020-05-26	508
2020-05-27	508
