# Supplementary material for: The suppression effect of emotional contagion in the COVID-19 pandemic: A multi-layer hybrid modelling and simulation approach
Source: PLoS One. 2021 Jul 28;16(7):e0253579. doi: 10.1371/journal.pone.0253579 (PMC8318274; doi:10.1371/journal.pone.0253579)
Supplement: S1 File — (ZIP) [file pone.0253579.s001.zip › London.xlsx]

## Sheet: Sheet1
Date	Case
2020-02-11	1
2020-02-12	1
2020-02-13	1
2020-02-14	1
2020-02-15	1
2020-02-16	1
2020-02-17	1
2020-02-18	1
2020-02-19	1
2020-02-20	1
2020-02-21	1
2020-02-22	1
2020-02-23	1
2020-02-24	2
2020-02-25	5
2020-02-26	7
2020-02-27	9
2020-02-28	12
2020-02-29	13
2020-03-01	17
2020-03-02	29
2020-03-03	35
2020-03-04	53
2020-03-05	67
2020-03-06	90
2020-03-07	104
2020-03-08	126
2020-03-09	179
2020-03-10	271
2020-03-11	454
2020-03-12	619
2020-03-13	755
2020-03-14	904
2020-03-15	1069
2020-03-16	1303
2020-03-17	1614
2020-03-18	1970
2020-03-19	2303
2020-03-20	2729
2020-03-21	3080
2020-03-22	3518
2020-03-23	4207
2020-03-24	4843
2020-03-25	5601
2020-03-26	6367
2020-03-27	7188
2020-03-28	7765
2020-03-29	8360
2020-03-30	9229
2020-03-31	10166
2020-04-01	11145
2020-04-02	12213
2020-04-03	13196
2020-04-04	13961
2020-04-05	14595
2020-04-06	15455
2020-04-07	16408
2020-04-08	17283
2020-04-09	18083
2020-04-10	18700
2020-04-11	19223
2020-04-12	19723
2020-04-13	20325
2020-04-14	20925
2020-04-15	21584
2020-04-16	22162
2020-04-17	22742
2020-04-18	23142
2020-04-19	23538
2020-04-20	23974
2020-04-21	24441
2020-04-22	24839
2020-04-23	25362
2020-04-24	25740
2020-04-25	26073
2020-04-26	26383
2020-04-27	26801
2020-04-28	27114
2020-04-29	27544
2020-04-30	27968
2020-05-01	28324
2020-05-02	28572
2020-05-03	28739
2020-05-04	28984
2020-05-05	29203
2020-05-06	29470
2020-05-07	29741
2020-05-08	29947
2020-05-09	30075
2020-05-10	30200
2020-05-11	30360
2020-05-12	30554
2020-05-13	30757
2020-05-14	30914
2020-05-15	31046
2020-05-16	31121
2020-05-17	31200
2020-05-18	31311
2020-05-19	31441
2020-05-20	31585
2020-05-21	31743
2020-05-22	31825
2020-05-23	31890
2020-05-24	31940
2020-05-25	31997
2020-05-26	32062
2020-05-27	32146
2020-05-28	32220
2020-05-29	32277
2020-05-30	32316
2020-05-31	32354
2020-06-01	32403
2020-06-02	32451
2020-06-03	32530
2020-06-04	32587
2020-06-05	32634
2020-06-06	32680
2020-06-07	32725
2020-06-08	32781
2020-06-09	32852
2020-06-10	32905
2020-06-11	32954
2020-06-12	33007
2020-06-13	33046
2020-06-14	33077
2020-06-15	33118
2020-06-16	33164
2020-06-17	33206
2020-06-18	33252
2020-06-19	33289
2020-06-20	33317
2020-06-21	33344
2020-06-22	33395
2020-06-23	33443
2020-06-24	33489
2020-06-25	33546
2020-06-26	33594
2020-06-27	33626
2020-06-28	33648
2020-06-29	33706
2020-06-30	33758
2020-07-01	33800
2020-07-02	33840
2020-07-03	33878
2020-07-04	33910
2020-07-05	33961
2020-07-06	34014
2020-07-07	34075
2020-07-08	34132
2020-07-09	34186
2020-07-10	34226
2020-07-11	34248
2020-07-12	34285
2020-07-13	34370
2020-07-14	34432
2020-07-15	34508
2020-07-16	34578
2020-07-17	34626
2020-07-18	34674
2020-07-19	34715
2020-07-20	34812
2020-07-21	34894
2020-07-22	34975
2020-07-23	35046
2020-07-24	35129
2020-07-25	35185
2020-07-26	35250
2020-07-27	35350
2020-07-28	35450
2020-07-29	35549
2020-07-30	35651
2020-07-31	35724
2020-08-01	35782
2020-08-02	35858
2020-08-03	35945
2020-08-04	36049
2020-08-05	36163
2020-08-06	36266
2020-08-07	36389
2020-08-08	36444
2020-08-09	36511
2020-08-10	36653
2020-08-11	36804
2020-08-12	36961
2020-08-13	37085
2020-08-14	37211
2020-08-15	37317
2020-08-16	37405
2020-08-17	37594
2020-08-18	37775
2020-08-19	37927
2020-08-20	38131
2020-08-21	38298
2020-08-22	38417
2020-08-23	38559
2020-08-24	38754
2020-08-25	38923
2020-08-26	39087
2020-08-27	39316
2020-08-28	39536
2020-08-29	39675
2020-08-30	39808
2020-08-31	40024
2020-09-01	40338
2020-09-02	40671
2020-09-03	41018
2020-09-04	41372
2020-09-05	41642
2020-09-06	41847
2020-09-07	42309
2020-09-08	42652
2020-09-09	42995
2020-09-10	43387
2020-09-11	43720
2020-09-12	43950
2020-09-13	44062
2020-09-14	44361
2020-09-15	44630
2020-09-16	44923
2020-09-17	45244
2020-09-18	45628
2020-09-19	45967
2020-09-20	46377
2020-09-21	46804
2020-09-22	47324
2020-09-23	47980
2020-09-24	48578
2020-09-25	49182
2020-09-26	49729
2020-09-27	50257
2020-09-28	50995
2020-09-29	51695
2020-09-30	52680
2020-10-01	53747
2020-10-02	54780
2020-10-03	55568
2020-10-04	56385
2020-10-05	57670
2020-10-06	58830
2020-10-07	60231
2020-10-08	61703
2020-10-09	63047
2020-10-10	63913
2020-10-11	64653
2020-10-12	66224
2020-10-13	67645
2020-10-14	69264
2020-10-15	70983
2020-10-16	72637
2020-10-17	73739
2020-10-18	75033
2020-10-19	77367
2020-10-20	79682
2020-10-21	82028
2020-10-22	84189
2020-10-23	86187
2020-10-24	87619
2020-10-25	88909
2020-10-26	91437
2020-10-27	93525
2020-10-28	95489
2020-10-29	97482
2020-10-30	99349
2020-10-31	100734
2020-11-01	101939
2020-11-02	104840
2020-11-03	106960
2020-11-04	109001
2020-11-05	111088
2020-11-06	113185
2020-11-07	114821
2020-11-08	116574
2020-11-09	119644
2020-11-10	122353
2020-11-11	125252
2020-11-12	128010
2020-11-13	130667
2020-11-14	132425
2020-11-15	133556
2020-11-16	133789
2020-11-17	133789
