# Supplementary material for: The suppression effect of emotional contagion in the COVID-19 pandemic: A multi-layer hybrid modelling and simulation approach
Source: PLoS One. 2021 Jul 28;16(7):e0253579. doi: 10.1371/journal.pone.0253579 (PMC8318274; doi:10.1371/journal.pone.0253579)
Supplement: S1 File — (ZIP) [file pone.0253579.s001.zip › Nanjing.xlsx]

## Sheet: Sheet1
Date	Case
2020-01-11	0
2020-01-12	0
2020-01-13	0
2020-01-14	0
2020-01-15	0
2020-01-16	0
2020-01-17	0
2020-01-18	0
2020-01-19	0
2020-01-20	0
2020-01-21	0
2020-01-22	0
2020-01-23	3
2020-01-24	4
2020-01-25	7
2020-01-26	7
2020-01-27	10
2020-01-28	14
2020-01-29	19
2020-01-30	25
2020-01-31	28
2020-02-01	35
2020-02-02	40
2020-02-03	44
2020-02-04	47
2020-02-05	52
2020-02-06	57
2020-02-07	65
2020-02-08	71
2020-02-09	78
2020-02-10	84
2020-02-11	87
2020-02-12	90
2020-02-13	91
2020-02-14	91
2020-02-15	92
2020-02-16	92
2020-02-17	92
2020-02-18	93
2020-02-19	93
2020-02-20	93
2020-02-21	93
2020-02-22	93
2020-02-23	93
2020-02-24	93
2020-02-25	93
2020-02-26	93
2020-02-27	93
2020-02-28	93
2020-02-29	93
2020-03-01	93
2020-03-02	93
2020-03-03	93
2020-03-04	93
2020-03-05	93
2020-03-06	93
2020-03-07	93
2020-03-08	93
2020-03-09	93
2020-03-10	93
2020-03-11	93
2020-03-12	93
2020-03-13	93
2020-03-14	93
2020-03-15	93
2020-03-16	93
2020-03-17	93
2020-03-18	93
2020-03-19	93
2020-03-20	93
2020-03-21	93
2020-03-22	93
2020-03-23	94
2020-03-24	94
2020-03-25	94
2020-03-26	94
2020-03-27	94
2020-03-28	95
2020-03-29	95
2020-03-30	95
2020-03-31	95
2020-04-01	95
2020-04-02	95
2020-04-03	95
2020-04-04	95
2020-04-05	95
2020-04-06	95
2020-04-07	95
2020-04-08	95
2020-04-09	95
2020-04-10	95
2020-04-11	95
2020-04-12	95
2020-04-13	95
2020-04-14	95
2020-04-15	95
2020-04-16	95
2020-04-17	95
2020-04-18	95
2020-04-19	95
2020-04-20	95
2020-04-21	95
2020-04-22	95
2020-04-23	95
2020-04-24	95
2020-04-25	95
2020-04-26	95
2020-04-27	95
2020-04-28	95
2020-04-29	95
2020-04-30	95
2020-05-01	95
2020-05-02	95
2020-05-03	95
2020-05-04	95
2020-05-05	95
2020-05-06	95
2020-05-07	95
2020-05-08	95
2020-05-09	95
2020-05-10	95
2020-05-11	95
2020-05-12	95
2020-05-13	95
2020-05-14	95
2020-05-15	95
2020-05-16	95
2020-05-17	95
2020-05-18	95
2020-05-19	95
2020-05-20	95
2020-05-21	95
2020-05-22	95
2020-05-23	95
2020-05-24	95
2020-05-25	95
2020-05-26	95
2020-05-27	95
