# Supplementary material for: The suppression effect of emotional contagion in the COVID-19 pandemic: A multi-layer hybrid modelling and simulation approach
Source: PLoS One. 2021 Jul 28;16(7):e0253579. doi: 10.1371/journal.pone.0253579 (PMC8318274; doi:10.1371/journal.pone.0253579)
Supplement: S1 File — (ZIP) [file pone.0253579.s001.zip › New York.xlsx]

## Sheet: Sheet1
Date	Case
2020-01-22	0
2020-01-23	0
2020-01-24	0
2020-01-25	0
2020-01-26	0
2020-01-27	0
2020-01-28	0
2020-01-29	0
2020-01-30	0
2020-01-31	0
2020-02-01	0
2020-02-02	0
2020-02-03	0
2020-02-04	0
2020-02-05	0
2020-02-06	0
2020-02-07	0
2020-02-08	0
2020-02-09	0
2020-02-10	0
2020-02-11	0
2020-02-12	0
2020-02-13	0
2020-02-14	0
2020-02-15	0
2020-02-16	0
2020-02-17	0
2020-02-18	0
2020-02-19	0
2020-02-20	0
2020-02-21	0
2020-02-22	0
2020-02-23	0
2020-02-24	0
2020-02-25	0
2020-02-26	0
2020-02-27	0
2020-02-28	0
2020-02-29	0
2020-03-01	0
2020-03-02	1
2020-03-03	1
2020-03-04	1
2020-03-05	4
2020-03-06	5
2020-03-07	12
2020-03-08	13
2020-03-09	20
2020-03-10	36
2020-03-11	43
2020-03-12	95
2020-03-13	116
2020-03-14	183
2020-03-15	240
2020-03-16	344
2020-03-17	814
2020-03-18	2008
2020-03-19	3950
2020-03-20	5147
2020-03-21	8109
2020-03-22	9648
2020-03-23	12333
2020-03-24	14769
2020-03-25	19976
2020-03-26	23076
2020-03-27	25537
2020-03-28	30730
2020-03-29	33440
2020-03-30	38052
2020-03-31	41736
2020-04-01	45672
2020-04-02	49672
2020-04-03	57815
2020-04-04	63306
2020-04-05	67551
2020-04-06	72181
2020-04-07	76876
2020-04-08	81803
2020-04-09	87028
2020-04-10	92384
2020-04-11	98308
2020-04-12	103208
2020-04-13	106763
2020-04-14	110465
2020-04-15	118302
2020-04-16	123146
2020-04-17	127352
2020-04-18	131263
2020-04-19	134436
2020-04-20	136806
2020-04-21	139523
2020-04-22	142754
2020-04-23	145855
2020-04-24	150473
2020-04-25	155113
2020-04-26	158258
2020-04-27	160489
2020-04-28	162338
2020-04-29	164841
2020-04-30	167478
2020-05-01	169690
2020-05-02	172354
2020-05-03	174331
2020-05-04	175651
2020-05-05	176874
2020-05-06	178351
2020-05-07	180216
2020-05-08	181783
2020-05-09	183289
2020-05-10	184417
2020-05-11	185357
2020-05-12	186123
2020-05-13	187250
2020-05-14	188545
2020-05-15	190357
2020-05-16	191600
2020-05-17	192593
2020-05-18	193230
2020-05-19	193821
2020-05-20	194550
2020-05-21	195675
2020-05-22	196484
2020-05-23	197266
2020-05-24	198123
2020-05-25	198731
2020-05-26	199301
2020-05-27	199968
2020-05-28	201051
2020-05-29	201999
2020-05-30	202751
2020-05-31	203303
2020-06-01	203764
2020-06-02	204377
2020-06-03	204872
2020-06-04	205406
2020-06-05	205940
2020-06-06	206511
2020-06-07	206969
2020-06-08	207353
2020-06-09	207693
2020-06-10	208118
2020-06-11	208517
2020-06-12	208954
2020-06-13	209493
2020-06-14	209878
2020-06-15	210259
2020-06-16	210591
2020-06-17	210941
2020-06-18	211260
2020-06-19	211670
2020-06-20	212061
2020-06-21	212446
2020-06-22	212741
2020-06-23	213056
2020-06-24	213348
2020-06-25	213699
2020-06-26	214070
2020-06-27	214434
2020-06-28	214750
2020-06-29	214939
2020-06-30	215179
2020-07-01	215475
2020-07-02	215902
2020-07-03	216362
2020-07-04	216730
2020-07-05	216969
2020-07-06	217216
2020-07-07	217488
2020-07-08	217526
2020-07-09	218052
2020-07-10	218403
2020-07-11	218710
2020-07-12	219051
2020-07-13	219301
2020-07-14	219616
2020-07-15	219982
2020-07-16	220367
2020-07-17	220734
2020-07-18	221121
2020-07-19	221419
2020-07-20	221703
2020-07-21	222094
2020-07-22	222444
2020-07-23	222832
2020-07-24	223192
2020-07-25	223532
2020-07-26	223761
2020-07-27	224051
2020-07-28	224249
2020-07-29	224551
2020-07-30	224863
2020-07-31	225148
2020-08-01	225460
2020-08-02	225723
2020-08-03	225964
2020-08-04	226280
2020-08-05	226581
2020-08-06	226914
2020-08-07	227258
2020-08-08	227584
2020-08-09	227832
2020-08-10	228069
2020-08-11	228343
2020-08-12	228729
2020-08-13	229167
2020-08-14	229534
2020-08-15	229916
2020-08-16	230223
2020-08-17	230458
2020-08-18	230742
2020-08-19	231015
2020-08-20	231288
2020-08-21	231574
2020-08-22	231841
2020-08-23	232120
