# Supplementary material for: The suppression effect of emotional contagion in the COVID-19 pandemic: A multi-layer hybrid modelling and simulation approach
Source: PLoS One. 2021 Jul 28;16(7):e0253579. doi: 10.1371/journal.pone.0253579 (PMC8318274; doi:10.1371/journal.pone.0253579)
Supplement: S1 File — (ZIP) [file pone.0253579.s001.zip › Zhengzhou.xlsx]

## Sheet: Sheet1
Date	Case
2020-01-11	0
2020-01-12	0
2020-01-13	0
2020-01-14	0
2020-01-15	0
2020-01-16	0
2020-01-17	0
2020-01-18	0
2020-01-19	0
2020-01-20	0
2020-01-21	1
2020-01-22	3
2020-01-23	5
2020-01-24	8
2020-01-25	20
2020-01-26	29
2020-01-27	37
2020-01-28	40
2020-01-29	46
2020-01-30	50
2020-01-31	56
2020-02-01	65
2020-02-02	72
2020-02-03	85
2020-02-04	92
2020-02-05	102
2020-02-06	112
2020-02-07	120
2020-02-08	126
2020-02-09	130
2020-02-10	132
2020-02-11	137
2020-02-12	141
2020-02-13	142
2020-02-14	144
2020-02-15	148
2020-02-16	151
2020-02-17	154
2020-02-18	156
2020-02-19	156
2020-02-20	157
2020-02-21	157
2020-02-22	157
2020-02-23	157
2020-02-24	157
2020-02-25	157
2020-02-26	157
2020-02-27	157
2020-02-28	157
2020-02-29	157
2020-03-01	157
2020-03-02	157
2020-03-03	157
2020-03-04	157
2020-03-05	157
2020-03-06	157
2020-03-07	157
2020-03-08	157
2020-03-09	157
2020-03-10	157
2020-03-11	157
2020-03-12	157
2020-03-13	157
2020-03-14	157
2020-03-15	157
2020-03-16	157
2020-03-17	158
2020-03-18	158
2020-03-19	158
2020-03-20	158
2020-03-21	158
2020-03-22	159
2020-03-23	159
2020-03-24	159
2020-03-25	159
2020-03-26	159
2020-03-27	159
2020-03-28	159
2020-03-29	159
2020-03-30	159
2020-03-31	159
2020-04-01	159
2020-04-02	159
2020-04-03	159
2020-04-04	159
2020-04-05	159
2020-04-06	159
2020-04-07	159
2020-04-08	159
2020-04-09	159
2020-04-10	159
2020-04-11	159
2020-04-12	159
2020-04-13	159
2020-04-14	159
2020-04-15	159
2020-04-16	159
2020-04-17	159
2020-04-18	159
2020-04-19	159
2020-04-20	159
2020-04-21	159
2020-04-22	159
2020-04-23	159
2020-04-24	159
2020-04-25	159
2020-04-26	159
2020-04-27	159
2020-04-28	159
2020-04-29	159
2020-04-30	159
2020-05-01	159
2020-05-02	159
2020-05-03	159
2020-05-04	159
2020-05-05	159
2020-05-06	159
2020-05-07	159
2020-05-08	159
2020-05-09	159
2020-05-10	159
2020-05-11	159
2020-05-12	159
2020-05-13	159
2020-05-14	159
2020-05-15	159
2020-05-16	159
2020-05-17	159
2020-05-18	159
2020-05-19	159
2020-05-20	159
2020-05-21	159
2020-05-22	159
2020-05-23	159
2020-05-24	159
2020-05-25	159
2020-05-26	159
2020-05-27	159
